# Supplementary material for: Distribution and Characterization of Quaternary Ammonium Biocides Resistant Bacteria in Different Soils, in South-Western China
Source: Microorganisms. 2024 Aug 22;12(8):1742. doi: 10.3390/microorganisms12081742 (PMC11357233; doi:10.3390/microorganisms12081742)
Supplement: Supplementary file 1 [file microorganisms-12-01742-s001.zip]

Archive with 1 entries (1 files):
- microorganisms-3145982-supplementary.pdf
